# Supplementary material for: The effects of exergames for cognitive function in older adults with mild cognitive impairment: a systematic review and metaanalysis
Source: Front Neurol. 2024 Jul 16;15:1424390. doi: 10.3389/fneur.2024.1424390 (PMC11286570; doi:10.3389/fneur.2024.1424390)
Supplement: Supplementary file 2 [file Table_1.xlsx]

## Sheet: Sheet1
		IG			CG
		Mean	SD	Total	Mean	SD	Total
MoCA	Single-task
	Sun et al., 2021	24.56	2.24	29	21.07	2.01	28
	Choi and Lee 2018	23.22	4.48	30	20.12	3.53	30
	Multi-task
	Hu et al., 2018	21.0	1.2	30	24.9	2.7	30
	Ji-Su Park et al., 2020	20.9	3.4	18	18.3	3.0	17
	Amjad et al., 2019	25.650	0.310	20	22	0.504	18
	Delbroek et al., 2017	18.6	7	8	15.8	6.6	9
		IG			CG
		Mean	SD	Total	Mean	SD	Total
	Sun et al., 2021	71.19	10.37	29	76.93	9.9	28
TMT-A	Liao et al., 2019	66	22.38	18	64.31	23.43	16
	Ji-Su Park et al., 2020	65.1	4.4	18	68.6	4.6	17
		IG			CG
		Mean	SD	Total	Mean	SD	Total
TMT-B	Sun et al., 2021	176.87	49.09	29	179.65	50.36	28
	Tarnanas et al., 2014	104.1	28.7	32	228.8	75	34
	Liao et al., 2019	132.21	48.23	18	136.37	48.58	16
	Ji-Su Park et al., 2020	144.4	7.7	18	152.3	11.2	17
		IG			CG
		Mean	SD	Total	Mean	SD	Total
MMSE	Thapa et al., 2020	26.9	2.0	34	26.4	2.7	34
	Amjad et al., 2019	26.250	0.347	20	23.722	0.731	18
	Tarnanas et al., 2014	28.2	2.5	32	24.6	4.6	34
	Tarnanas et al., 2015	29.3	1.0	16	26.8	1.9	34
		IG			CG
		Mean	SD	Total	Mean	SD	Total
DST-f	Ji-Su Park et al., 2020	4.7	0.8	18	3.7	0.9	17
	Tarnanas et al., 2014	7.8	1.3	32	6.4	1.5	34
